# Supplementary material for: ﻿Nicotianarupicola sp. nov. and Nicotianaknightiana (sect.Paniculatae, Solanaceae), a new endemic and a new record for the flora of Chile
Source: PhytoKeys. 2022 Jan 18;188:83–103. doi: 10.3897/phytokeys.188.73370 (PMC8789758; doi:10.3897/phytokeys.188.73370)
Supplement: XML Treatment for Nicotiana knightiana [file phytokeys.188.73370-treatment1.xml]

<!DOCTYPE tp:taxon-treatment
  PUBLIC "-//TaxonX//DTD Taxonomic Treatment Publishing DTD v0 20100105//EN" "tax-treatment-NSO.dtd">
<tp:taxon-treatment xmlns:tp="http://www.plazi.org/taxpub"><tp:treatment-meta><kwd-group><label>Taxon classification</label><kwd>
                <named-content content-type="kingdom">Plantae</named-content>
              </kwd><kwd>
                <named-content content-type="order">Solanales</named-content>
              </kwd><kwd>
                <named-content content-type="family">Solanaceae</named-content>
              </kwd></kwd-group><mixed-citation publication-type="journal"><person-group><name><surname>Santilli</surname><given-names>Ludovica</given-names></name><name><surname>Pérez</surname><given-names>Fernanda</given-names></name><name><surname>Schrevel</surname><given-names>Claire De</given-names></name><name><surname>Dandois</surname><given-names>Philippe</given-names></name><name><surname>Mondaca</surname><given-names>Héctor</given-names></name><name><surname>Lavandero</surname><given-names>Nicolás</given-names></name></person-group><article-title>﻿<italic><tp:taxon-name><tp:taxon-name-part taxon-name-part-type="genus" reg="Nicotiana">Nicotiana</tp:taxon-name-part><tp:taxon-name-part taxon-name-part-type="species" reg="rupicola">rupicola</tp:taxon-name-part></tp:taxon-name></italic> sp. nov. and <italic><tp:taxon-name><tp:taxon-name-part taxon-name-part-type="genus" reg="Nicotiana">Nicotiana</tp:taxon-name-part><tp:taxon-name-part taxon-name-part-type="species" reg="knightiana">knightiana</tp:taxon-name-part></tp:taxon-name></italic> (<tp:taxon-name><tp:taxon-name-part taxon-name-part-type="genus" reg="Nicotiana"/><tp:taxon-name-part taxon-name-part-type="infraspecific-rank">sect.</tp:taxon-name-part><tp:taxon-name-part taxon-name-part-type="section" reg="Paniculatae">Paniculatae</tp:taxon-name-part></tp:taxon-name>, <tp:taxon-name><tp:taxon-name-part taxon-name-part-type="family">Solanaceae</tp:taxon-name-part></tp:taxon-name>), a new endemic and a new record for the flora of Chile</article-title><source>PhytoKeys</source><day>18</day><month>01</month><year>2022</year><volume>188</volume><fpage>83</fpage><lpage>103</lpage><pub-id pub-id-type="doi">10.3897/phytokeys.188.73370</pub-id></mixed-citation></tp:treatment-meta><tp:nomenclature><label>﻿</label><tp:taxon-name>
              <object-id xmlns:xlink="http://www.w3.org/1999/xlink" content-type="arpha" xlink:type="simple">66B5F5EC-8756-5CBD-90C0-F4CDA4F8204F</object-id>
              <tp:taxon-name-part taxon-name-part-type="genus" reg="Nicotiana">Nicotiana</tp:taxon-name-part>
              <tp:taxon-name-part taxon-name-part-type="species" reg="knightiana">knightiana</tp:taxon-name-part>
            </tp:taxon-name><tp:taxon-authority>Goodsp., Univ. Calif. Publ. Bot. 18: 139, pls. 11, 12b (1938).</tp:taxon-authority><xref ref-type="fig" rid="F2">Figures 2</xref><xref ref-type="fig" rid="F3">, 3C–D</xref><xref ref-type="fig" rid="F5">, 5A–C</xref><xref ref-type="fig" rid="F7">, 7</xref></tp:nomenclature><tp:treatment-sec sec-type="material" id="SECID0E5WAE"><title>Type.</title><p>Peru. Dept. Arequipa, Prov. Islay, near Mollendo, 40 m, 16 November 1935 (fl, fr), <italic>Y. Mexia 04161</italic> (holotype: UC [<ext-link xmlns:xlink="http://www.w3.org/1999/xlink" ext-link-type="gen" xlink:href="UC448735" xlink:type="simple">UC448735</ext-link> photo!]; isotypes: MO, NA, NY).</p><fig id="F7" position="float" orientation="portrait"><object-id xmlns:xlink="http://www.w3.org/1999/xlink" content-type="doi" xlink:type="simple">10.3897/phytokeys.188.73370.figure7</object-id><object-id xmlns:xlink="http://www.w3.org/1999/xlink" content-type="arpha" xlink:type="simple">DA020921-00A5-5CC2-9D24-F9412065E6BC</object-id><label>Figure 7.</label><caption><p>Illustration of <italic><tp:taxon-name><tp:taxon-name-part taxon-name-part-type="genus" reg="Nicotiana">Nicotiana</tp:taxon-name-part><tp:taxon-name-part taxon-name-part-type="species" reg="knightiana">knightiana</tp:taxon-name-part></tp:taxon-name></italic><bold>A</bold> entire branch <bold>B</bold> frontal view of a flower <bold>C</bold> lateral view of a flower <bold>D</bold> schematic drawing of a longitudinal section of a flower <bold>E</bold> seed. Scales: 5 cm (<bold>A</bold>); 0.5 cm (<bold>B</bold>); 1 cm (<bold>C, D</bold>); 0,5 mm (<bold>E</bold>). <italic>Santilli 210323</italic> (SGO).</p></caption><graphic xmlns:xlink="http://www.w3.org/1999/xlink" xlink:href="phytokeys-188-083-g007.jpg" position="float" orientation="portrait" xlink:type="simple" id="oo_635297.jpg"><uri content-type="original_file" xlink:type="simple">https://binary.pensoft.net/fig/635297</uri></graphic></fig></tp:treatment-sec><tp:treatment-sec sec-type="description" id="SECID0ESYAE"><title>Description.</title><p>Robust annual or short-lived shrub up to 3 m with many new stems at different stages of development arising from a lignified horizontal stem poorly anchored to the soil. <bold><italic>Stems</italic></bold> herbaceous, green, tomentose. <bold><italic>Leaves</italic></bold> ovate, undulate, base rounded to subcordate, apex obtuse to acute; bigger leaves 13 × 10 cm, indumentum similar to the stem but much denser on the abaxial side which confers a whitish colour, hairs simple, eglandular, pluricellular, brochidodromous venation, petioles a third or half as long as the leaves. <bold><italic>Inflorescence</italic></bold> a broad thyrse or lax panicle, 40 cm. Pedicels 0.5–1 cm in mature fruits, covered in glandular hairs. <bold><italic>Calyx</italic></bold> up to 7 mm, cylindric, tomentose, teethup to 2 mm, triangular. <bold><italic>Corolla</italic></bold> 20–23 mm excluding the limb (tubular part), tube proper 4 mm, throat 16 mm, pale yellow-green, covered in short, eglandular, hairs, limb bottom 3 mm wide, dark green, same indumentum as tube proper, notched into 5 lobes shorter than 1 mm. <bold><italic>Stamens</italic></bold> extending below the limb, 19 mm except one slightly shorter, filaments adnate to the tube proper, then free, pubescent in the proximal 6 mm, then glabrous and slightly curved, with stamens bending toward the stigma. <bold><italic>Capsule</italic></bold> 6–8 mm, ovoid. <bold><italic>Seeds</italic></bold> mainly subrotund, 0.5–0.7 mm, brown, surface reticulate. <bold><italic>Embryo</italic></bold> straight.</p><fig id="F8" position="float" orientation="portrait"><object-id xmlns:xlink="http://www.w3.org/1999/xlink" content-type="doi" xlink:type="simple">10.3897/phytokeys.188.73370.figure8</object-id><object-id xmlns:xlink="http://www.w3.org/1999/xlink" content-type="arpha" xlink:type="simple">F06462F0-81A7-5372-A65B-9F18D6FEC800</object-id><label>Figure 8.</label><caption><p>Illustration of <italic><tp:taxon-name><tp:taxon-name-part taxon-name-part-type="genus" reg="Nicotiana">Nicotiana</tp:taxon-name-part><tp:taxon-name-part taxon-name-part-type="species" reg="rupicola">rupicola</tp:taxon-name-part></tp:taxon-name></italic><bold>A</bold> entire branch <bold>B</bold> frontal view of a flower <bold>C</bold> lateral view of a flower <bold>D</bold> schematic drawing of a longitudinal section of a flower <bold>E</bold> seed. Scales: 2 cm (<bold>A</bold>); 1 cm (<bold>C, D</bold>); 0.5 mm (<bold>E</bold>). <italic>N. Lavandero</italic> 1011 (SGO, EIF, CONC).</p></caption><graphic xmlns:xlink="http://www.w3.org/1999/xlink" xlink:href="phytokeys-188-083-g008.jpg" position="float" orientation="portrait" xlink:type="simple" id="oo_635298.jpg"><uri content-type="original_file" xlink:type="simple">https://binary.pensoft.net/fig/635298</uri></graphic></fig></tp:treatment-sec><tp:treatment-sec sec-type="distribution" id="SECID0EC2AE"><title>Distribution and habitat.</title><p><italic><tp:taxon-name><tp:taxon-name-part taxon-name-part-type="genus" reg="Nicotiana">Nicotiana</tp:taxon-name-part><tp:taxon-name-part taxon-name-part-type="species" reg="knightiana">knightiana</tp:taxon-name-part></tp:taxon-name></italic> grows naturally in the coast of southern Perú in roadsides, pastures and rocky ravines bottoms. It was found in Chile, within the city of La Serena, Coquimbo region, in the proximity of the rivermouth of Rio Elqui, and in the proximity of Avenida Los Pescadores. It was also found growing in the city of Huasco Bajo, Atacama region (Fig. <xref ref-type="fig" rid="F1">1</xref>). It grows in a dense <italic><tp:taxon-name><tp:taxon-name-part taxon-name-part-type="genus" reg="Tessaria">Tessaria</tp:taxon-name-part><tp:taxon-name-part taxon-name-part-type="species" reg="absinthioides">absinthioides</tp:taxon-name-part></tp:taxon-name></italic> (Hook. &amp; Arn.) DC. scrub, associated with <italic><tp:taxon-name><tp:taxon-name-part taxon-name-part-type="genus" reg="Myoporum">Myoporum</tp:taxon-name-part><tp:taxon-name-part taxon-name-part-type="species" reg="laetum">laetum</tp:taxon-name-part></tp:taxon-name></italic> G. Forst., <italic><tp:taxon-name><tp:taxon-name-part taxon-name-part-type="genus" reg="Phyla">Phyla</tp:taxon-name-part><tp:taxon-name-part taxon-name-part-type="species" reg="nodiflora">nodiflora</tp:taxon-name-part></tp:taxon-name></italic> (L.) Greene, <italic><tp:taxon-name><tp:taxon-name-part taxon-name-part-type="genus" reg="Schoenoplectus">Schoenoplectus</tp:taxon-name-part><tp:taxon-name-part taxon-name-part-type="species" reg="californicus">californicus</tp:taxon-name-part></tp:taxon-name></italic> (C.A. Mey.) Soják, <italic><tp:taxon-name><tp:taxon-name-part taxon-name-part-type="genus" reg="Solanum">Solanum</tp:taxon-name-part><tp:taxon-name-part taxon-name-part-type="species" reg="pinnatum">pinnatum</tp:taxon-name-part></tp:taxon-name></italic> Cav., <italic><tp:taxon-name><tp:taxon-name-part taxon-name-part-type="genus" reg="Lycium">Lycium</tp:taxon-name-part><tp:taxon-name-part taxon-name-part-type="species" reg="chilense">chilense</tp:taxon-name-part></tp:taxon-name></italic> Miers ex Bertero, <italic><tp:taxon-name><tp:taxon-name-part taxon-name-part-type="genus" reg="Sarcocornia">Sarcocornia</tp:taxon-name-part><tp:taxon-name-part taxon-name-part-type="species" reg="neei">neei</tp:taxon-name-part></tp:taxon-name></italic> (Lag.) M.A. Alonso &amp; M.B. Crespo, <italic><tp:taxon-name><tp:taxon-name-part taxon-name-part-type="genus" reg="Distichlis">Distichlis</tp:taxon-name-part><tp:taxon-name-part taxon-name-part-type="species" reg="spicata">spicata</tp:taxon-name-part></tp:taxon-name></italic> (L.) Greene, <italic><tp:taxon-name><tp:taxon-name-part taxon-name-part-type="genus" reg="Thypa">Thypa</tp:taxon-name-part><tp:taxon-name-part taxon-name-part-type="species" reg="angustifolia">angustifolia</tp:taxon-name-part></tp:taxon-name></italic> L., <italic><tp:taxon-name><tp:taxon-name-part taxon-name-part-type="genus" reg="Ambrosia">Ambrosia</tp:taxon-name-part><tp:taxon-name-part taxon-name-part-type="species" reg="chamissonis">chamissonis</tp:taxon-name-part></tp:taxon-name></italic> (Less.) Greene, <italic><tp:taxon-name><tp:taxon-name-part taxon-name-part-type="genus" reg="Nicotiana">Nicotiana</tp:taxon-name-part><tp:taxon-name-part taxon-name-part-type="species" reg="glauca">glauca</tp:taxon-name-part></tp:taxon-name></italic> and <tp:taxon-name><tp:taxon-name-part taxon-name-part-type="genus" reg="Stemodia">Stemodia</tp:taxon-name-part><tp:taxon-name-part taxon-name-part-type="species" reg="durantifolia">durantifolia</tp:taxon-name-part></tp:taxon-name> (L.) Sw. <tp:taxon-name><tp:taxon-name-part taxon-name-part-type="genus" reg="Stemodia"/><tp:taxon-name-part taxon-name-part-type="species" reg="durantifolia"/><tp:taxon-name-part taxon-name-part-type="infraspecific-rank">var.</tp:taxon-name-part><tp:taxon-name-part taxon-name-part-type="variety" reg="chilensis">chilensis</tp:taxon-name-part></tp:taxon-name> (Benth.) C.C. Cowan. It thrives in sandy soils with water table very close to the surface.</p></tp:treatment-sec><tp:treatment-sec sec-type="phenology" id="SECID0EKAAG"><title>Phenology.</title><p><italic><tp:taxon-name><tp:taxon-name-part taxon-name-part-type="genus" reg="Nicotiana">Nicotiana</tp:taxon-name-part><tp:taxon-name-part taxon-name-part-type="species" reg="knightiana">knightiana</tp:taxon-name-part></tp:taxon-name></italic> is found flowering and fruiting between November and May.</p></tp:treatment-sec><tp:treatment-sec sec-type="material" id="SECID0E2AAG"><title>Specimens examined.</title><p>Perú. Arequipa: Prov. Islay, Quebrada Canyon, 5–6 km north of Mollendo, 300 m, 29 September 1938 (fl, fr) <italic>C.R. Worth &amp; J.L. Morrison 15742</italic> (US); 12 km southeast of Islay, 250–300 m, 28 September 1938 (fl, fr),<italic>C.R. Worth &amp; J.L. Morrison 15724</italic> (US). Chile. Atacama: Huasco bajo, 28 m, 16 October 2021 (fl), <italic>J.H. Macaya 1782</italic> (SGO). Coquimbo: Prov. del Elqui, La Serena, ribera sur del Río Elqui a ca. 200 m de la desembocadura, 2 m, 23 March 2021 (fl, fr), <italic>L. Santilli 210323</italic> (SGO); La Serena, ribera sur del Río Elqui a ca. 200 m de la desembocadura, 1 m, 24 Nov 2018 (fl, fr), <italic>A. Ryan</italic> (iNaturalist); La Serena, avenida Los Pescadores con Canto del Agua, 3 m, 26 May 2021 (fl), <italic>B.L. Bedard</italic> (iNaturalist).</p></tp:treatment-sec><tp:treatment-sec><!--Section generated to contain objects referenced in tp:taxon-treatment.--><fig id="F2" position="float" orientation="portrait"><object-id xmlns:xlink="http://www.w3.org/1999/xlink" content-type="doi" xlink:type="simple">10.3897/phytokeys.188.73370.figure2</object-id><object-id xmlns:xlink="http://www.w3.org/1999/xlink" content-type="arpha" xlink:type="simple">FD11B61A-AD52-5039-A0E4-B14023591F82</object-id><label>Figure 2.</label><caption><p><italic><tp:taxon-name><tp:taxon-name-part taxon-name-part-type="genus" reg="Nicotiana">Nicotiana</tp:taxon-name-part><tp:taxon-name-part taxon-name-part-type="species" reg="knightiana">knightiana</tp:taxon-name-part></tp:taxon-name></italic> (<italic>L. Santilli 210323)</italic><bold>A</bold> habit <bold>B</bold> inflorescence <bold>C</bold> detail of lignified horizontal stem <bold>D</bold> adaxial and abaxial side of a leaf <bold>E</bold> frontal view of a flower showing limb area <bold>F</bold> lateral view of a flower. Scale bars: 1 cm.</p></caption><graphic xmlns:xlink="http://www.w3.org/1999/xlink" xlink:href="phytokeys-188-083-g002.jpg" position="float" orientation="portrait" xlink:type="simple" id="oo_635292.jpg"><uri content-type="original_file" xlink:type="simple">https://binary.pensoft.net/fig/635292</uri></graphic></fig><fig id="F3" position="float" orientation="portrait"><object-id xmlns:xlink="http://www.w3.org/1999/xlink" content-type="doi" xlink:type="simple">10.3897/phytokeys.188.73370.figure3</object-id><object-id xmlns:xlink="http://www.w3.org/1999/xlink" content-type="arpha" xlink:type="simple">1AB18726-1603-57AC-81CF-23BF22EC817E</object-id><label>Figure 3.</label><caption><p>Indumentum of the leaves <bold>A, B</bold><italic><tp:taxon-name><tp:taxon-name-part taxon-name-part-type="genus" reg="Nicotiana">Nicotiana</tp:taxon-name-part><tp:taxon-name-part taxon-name-part-type="species" reg="rupicola">rupicola</tp:taxon-name-part></tp:taxon-name></italic> with glandular hairs <italic>(N. Lavandero 1011)</italic><bold>C, D</bold><italic><tp:taxon-name><tp:taxon-name-part taxon-name-part-type="genus" reg="Nicotiana">Nicotiana</tp:taxon-name-part><tp:taxon-name-part taxon-name-part-type="species" reg="knightiana">knightiana</tp:taxon-name-part></tp:taxon-name></italic> with eglandular hairs (<italic>L. Santilli 210323)</italic>.</p></caption><graphic xmlns:xlink="http://www.w3.org/1999/xlink" xlink:href="phytokeys-188-083-g003.jpg" position="float" orientation="portrait" xlink:type="simple" id="oo_635293.jpg"><uri content-type="original_file" xlink:type="simple">https://binary.pensoft.net/fig/635293</uri></graphic></fig><fig id="F5" position="float" orientation="portrait"><object-id xmlns:xlink="http://www.w3.org/1999/xlink" content-type="doi" xlink:type="simple">10.3897/phytokeys.188.73370.figure5</object-id><object-id xmlns:xlink="http://www.w3.org/1999/xlink" content-type="arpha" xlink:type="simple">10CCF695-4E91-50EE-8EC7-74AD97F98656</object-id><label>Figure 5.</label><caption><p>Fruits and seeds <bold>A, C</bold><italic><tp:taxon-name><tp:taxon-name-part taxon-name-part-type="genus" reg="Nicotiana">Nicotiana</tp:taxon-name-part><tp:taxon-name-part taxon-name-part-type="species" reg="knightiana">knightiana</tp:taxon-name-part></tp:taxon-name></italic> (<italic>L. Santilli 210323)</italic><bold>B, D</bold><italic><tp:taxon-name><tp:taxon-name-part taxon-name-part-type="genus" reg="Nicotiana">Nicotiana</tp:taxon-name-part><tp:taxon-name-part taxon-name-part-type="species" reg="rupicola">rupicola</tp:taxon-name-part></tp:taxon-name> (N. Lavandero 1011)</italic>.</p></caption><graphic xmlns:xlink="http://www.w3.org/1999/xlink" xlink:href="phytokeys-188-083-g005.jpg" position="float" orientation="portrait" xlink:type="simple" id="oo_635295.jpg"><uri content-type="original_file" xlink:type="simple">https://binary.pensoft.net/fig/635295</uri></graphic></fig><fig id="F1" position="float" orientation="portrait"><object-id xmlns:xlink="http://www.w3.org/1999/xlink" content-type="doi" xlink:type="simple">10.3897/phytokeys.188.73370.figure1</object-id><object-id xmlns:xlink="http://www.w3.org/1999/xlink" content-type="arpha" xlink:type="simple">C46C3B6E-01BE-55CB-83CD-4507A400CD62</object-id><label>Figure 1.</label><caption><p>Distribution map of known locations of <italic><tp:taxon-name><tp:taxon-name-part taxon-name-part-type="genus" reg="Nicotiana">Nicotiana</tp:taxon-name-part><tp:taxon-name-part taxon-name-part-type="species" reg="knightiana">knightiana</tp:taxon-name-part></tp:taxon-name></italic> (triangles) and <italic><tp:taxon-name><tp:taxon-name-part taxon-name-part-type="genus" reg="Nicotiana">Nicotiana</tp:taxon-name-part><tp:taxon-name-part taxon-name-part-type="species" reg="rupicola">rupicola</tp:taxon-name-part></tp:taxon-name></italic> (circles) in Chile. Service Layer Credits: Esri, DigitalGlobe, GeoEye, Earthstar Geographics, CNES/Airbus DS, USDA, USGS, AeroGRID, IGN, and the GIS User Community.</p></caption><graphic xmlns:xlink="http://www.w3.org/1999/xlink" xlink:href="phytokeys-188-083-g001.jpg" position="float" orientation="portrait" xlink:type="simple" id="oo_635291.jpg"><uri content-type="original_file" xlink:type="simple">https://binary.pensoft.net/fig/635291</uri></graphic></fig></tp:treatment-sec></tp:taxon-treatment>
