# Supplementary material for: ﻿Nicotianarupicola sp. nov. and Nicotianaknightiana (sect.Paniculatae, Solanaceae), a new endemic and a new record for the flora of Chile
Source: PhytoKeys. 2022 Jan 18;188:83–103. doi: 10.3897/phytokeys.188.73370 (PMC8789758; doi:10.3897/phytokeys.188.73370)
Supplement: XML Treatment for Nicotiana rupicola [file phytokeys.188.73370-treatment2.xml]

<!DOCTYPE tp:taxon-treatment
  PUBLIC "-//TaxonX//DTD Taxonomic Treatment Publishing DTD v0 20100105//EN" "tax-treatment-NSO.dtd">
<tp:taxon-treatment xmlns:tp="http://www.plazi.org/taxpub"><tp:treatment-meta><kwd-group><label>Taxon classification</label><kwd>
                <named-content content-type="kingdom">Plantae</named-content>
              </kwd><kwd>
                <named-content content-type="order">Solanales</named-content>
              </kwd><kwd>
                <named-content content-type="family">Solanaceae</named-content>
              </kwd></kwd-group><mixed-citation publication-type="journal"><person-group><name><surname>Santilli</surname><given-names>Ludovica</given-names></name><name><surname>Pérez</surname><given-names>Fernanda</given-names></name><name><surname>Schrevel</surname><given-names>Claire De</given-names></name><name><surname>Dandois</surname><given-names>Philippe</given-names></name><name><surname>Mondaca</surname><given-names>Héctor</given-names></name><name><surname>Lavandero</surname><given-names>Nicolás</given-names></name></person-group><article-title>﻿<italic><tp:taxon-name><tp:taxon-name-part taxon-name-part-type="genus" reg="Nicotiana">Nicotiana</tp:taxon-name-part><tp:taxon-name-part taxon-name-part-type="species" reg="rupicola">rupicola</tp:taxon-name-part></tp:taxon-name></italic> sp. nov. and <italic><tp:taxon-name><tp:taxon-name-part taxon-name-part-type="genus" reg="Nicotiana">Nicotiana</tp:taxon-name-part><tp:taxon-name-part taxon-name-part-type="species" reg="knightiana">knightiana</tp:taxon-name-part></tp:taxon-name></italic> (<tp:taxon-name><tp:taxon-name-part taxon-name-part-type="genus" reg="Nicotiana"/><tp:taxon-name-part taxon-name-part-type="infraspecific-rank">sect.</tp:taxon-name-part><tp:taxon-name-part taxon-name-part-type="section" reg="Paniculatae">Paniculatae</tp:taxon-name-part></tp:taxon-name>, <tp:taxon-name><tp:taxon-name-part taxon-name-part-type="family">Solanaceae</tp:taxon-name-part></tp:taxon-name>), a new endemic and a new record for the flora of Chile</article-title><source>PhytoKeys</source><day>18</day><month>01</month><year>2022</year><volume>188</volume><fpage>83</fpage><lpage>103</lpage><pub-id pub-id-type="doi">10.3897/phytokeys.188.73370</pub-id></mixed-citation></tp:treatment-meta><tp:nomenclature><label>﻿</label><tp:taxon-name>
              <object-id xmlns:xlink="http://www.w3.org/1999/xlink" content-type="arpha" xlink:type="simple">B740DE53-5C20-5F26-A7B4-FF340BEF5317</object-id>
              <tp:taxon-name-part taxon-name-part-type="genus" reg="Nicotiana">Nicotiana</tp:taxon-name-part>
              <tp:taxon-name-part taxon-name-part-type="species" reg="rupicola">rupicola</tp:taxon-name-part>
              <object-id xmlns:xlink="http://www.w3.org/1999/xlink" content-type="ipni" xlink:type="simple">urn:lsid:ipni.org:names:77248643-1</object-id>
            </tp:taxon-name><tp:taxon-authority>Santilli, De Schrevel, Lavandero &amp; Dandois</tp:taxon-authority><tp:taxon-status xmlns:xlink="http://www.w3.org/1999/xlink" xlink:type="simple">sp. nov.</tp:taxon-status></tp:nomenclature><tp:treatment-sec sec-type="material" id="SECID0EWCAG"><title>Type.</title><p>Chile. Región de Coquimbo: Prov. Elqui, Comuna de Coquimbo, Fuerte Lambert, <named-content xmlns:xlink="http://www.w3.org/1999/xlink" content-type="dwc:verbatimCoordinates" xlink:type="simple"><named-content content-type="geo-json" specific-use="{&#34;type&#34;:&#34;Point&#34;,&#34;coordinates&#34;:[-71.337906,-29.934033]}" id="NCID0E6CAG" xlink:type="simple">29°56'2.52"S, 71°20'16.46"W</named-content></named-content>, 29 m, 12 November 2020 (fl, fr), <italic>N. Lavandero 1011</italic> (holotype: SGO!; isotypes: EIF!, CONC!).</p></tp:treatment-sec><tp:treatment-sec sec-type="diagnosis" id="SECID0EGDAG"><title>Diagnosis.</title><p><italic><tp:taxon-name><tp:taxon-name-part taxon-name-part-type="genus" reg="Nicotiana">Nicotiana</tp:taxon-name-part><tp:taxon-name-part taxon-name-part-type="species" reg="rupicola">rupicola</tp:taxon-name-part></tp:taxon-name></italic> is most similar to <italic><tp:taxon-name><tp:taxon-name-part taxon-name-part-type="genus" reg="Nicotiana">N.</tp:taxon-name-part><tp:taxon-name-part taxon-name-part-type="species" reg="solanifolia">solanifolia</tp:taxon-name-part></tp:taxon-name></italic>, from which it differs by its congested panicle (vs. lax panicle), its short and glabrous corolla up to 18 mm (vs. corolla of 35–50 mm, pubescent), non-retroflexed corolla limb (vs. retroflexed corolla limb), mature capsule included or slightly exserted from calyx, 6–10 mm (vs. more than half the length excluded from calyx at maturity, 12–18 mm).</p></tp:treatment-sec><tp:treatment-sec sec-type="description" id="SECID0ECEAG"><title>Description.</title><p>Perennial shrub up to 2 m with many stems arising from a lignified horizontal stem. <bold>Stems</bold> lignified, light brown, glabrous. <bold>Leaves</bold> orbicular to ovate, flat to slightly ondulate, margins slightly revolute, base rounded to cordate, apex retuse to obtuse; bigger leaves 10 × 8.5 cm, reducing their size towards the apex, densely covered in two types of hairs in both sides: simple, straight, pluricellular, up to 1 mm long, and glandular (capitate), straight, pluricellular, 50–600 µm long, brochidodromous venation, petioles a quarter to half as long as the leaves, 0.5–2.5(–5.0) cm long. <bold>Inflorescence</bold> a compact panicle, up to 35 cm; pedicels up to 0.5 cm, same indumentum as the leaves. <bold>Calyx</bold> up to 10 mm, cylindric, same indumentum as the leaves, teeth up to 3.5 mm, triangular. <bold>Corolla</bold> 17–18 mm excluding the limb (tubular part), tube proper up 5.5–6 mm, throat up to 12 mm, yellow, glabrous, limb 4 mm wide, yellow, glabrous or with scattered hairs, notched into 5 lobes. <bold>Stamens</bold> extending below the limb, similar length; filaments adnate for the first 5 mm to the tube proper, then free, pubescent at the base, then glabrous and slightly curved, with the distal portion bending toward the stigma. <bold>Capsule</bold> 6–10 mm long, ovoid. <bold>Seeds</bold> mainly angular, laterally compressed, 0.4–0.6 mm long, dark brown, surface reticulate. <bold><tp:taxon-name><tp:taxon-name-part taxon-name-part-type="genus" reg="Embryo">Embryo</tp:taxon-name-part></tp:taxon-name></bold> unknown. <bold>Chromosome number</bold> unknown. (Fig. <xref ref-type="fig" rid="F3">3</xref>; Fig. <xref ref-type="fig" rid="F4">4B-D</xref>; Fig. <xref ref-type="fig" rid="F8">8</xref>)</p></tp:treatment-sec><tp:treatment-sec sec-type="distribution" id="SECID0ENFAG"><title>Distribution and habitat.</title><p><italic><tp:taxon-name><tp:taxon-name-part taxon-name-part-type="genus" reg="Nicotiana">Nicotiana</tp:taxon-name-part><tp:taxon-name-part taxon-name-part-type="species" reg="rupicola">rupicola</tp:taxon-name-part></tp:taxon-name></italic> is endemic to Chile where it is currently known from two locations, Fuerte Lambert and Chungungo, both in the region of Coquimbo (Fig. <xref ref-type="fig" rid="F1">1</xref>). In Fuerte Lambert it grows among the rocks in a cliff near the ocean together with <italic><tp:taxon-name><tp:taxon-name-part taxon-name-part-type="genus" reg="Alstroemeria">Alstroemeria</tp:taxon-name-part><tp:taxon-name-part taxon-name-part-type="species" reg="magnifica">magnifica</tp:taxon-name-part></tp:taxon-name></italic> Herb., <italic><tp:taxon-name><tp:taxon-name-part taxon-name-part-type="genus" reg="Cistanthe">Cistanthe</tp:taxon-name-part><tp:taxon-name-part taxon-name-part-type="species" reg="grandiflora">grandiflora</tp:taxon-name-part></tp:taxon-name></italic> (Lindl.) Schltdl, <italic><tp:taxon-name><tp:taxon-name-part taxon-name-part-type="genus" reg="Diplolepis">Diplolepis</tp:taxon-name-part><tp:taxon-name-part taxon-name-part-type="species" reg="boerhaviifolia">boerhaviifolia</tp:taxon-name-part></tp:taxon-name></italic> (Hook. &amp; Arn.) Liede &amp; Rapini, <italic><tp:taxon-name><tp:taxon-name-part taxon-name-part-type="genus" reg="Eulychnia">Eulychnia</tp:taxon-name-part><tp:taxon-name-part taxon-name-part-type="species" reg="breviflora">breviflora</tp:taxon-name-part></tp:taxon-name></italic> Phil., <italic><tp:taxon-name><tp:taxon-name-part taxon-name-part-type="genus" reg="Loasa">Loasa</tp:taxon-name-part><tp:taxon-name-part taxon-name-part-type="species" reg="elongata">elongata</tp:taxon-name-part></tp:taxon-name></italic> Hook. &amp; Arn., <italic><tp:taxon-name><tp:taxon-name-part taxon-name-part-type="genus" reg="Myrcianthes">Myrcianthes</tp:taxon-name-part><tp:taxon-name-part taxon-name-part-type="species" reg="coquimbensis">coquimbensis</tp:taxon-name-part></tp:taxon-name></italic> (Barnéoud) Landrum &amp; Grifo, <italic><tp:taxon-name><tp:taxon-name-part taxon-name-part-type="genus" reg="Nolana">Nolana</tp:taxon-name-part><tp:taxon-name-part taxon-name-part-type="species" reg="acuminata">acuminata</tp:taxon-name-part></tp:taxon-name></italic> (Miers) Miers ex Dunal, <italic><tp:taxon-name><tp:taxon-name-part taxon-name-part-type="genus" reg="Nicotiana">N.</tp:taxon-name-part><tp:taxon-name-part taxon-name-part-type="species" reg="rupicola">rupicola</tp:taxon-name-part></tp:taxon-name></italic> Gaudich., <italic><tp:taxon-name><tp:taxon-name-part taxon-name-part-type="genus" reg="Nicotiana">N.</tp:taxon-name-part><tp:taxon-name-part taxon-name-part-type="species" reg="sedifolia">sedifolia</tp:taxon-name-part></tp:taxon-name></italic> Poepp., <italic><tp:taxon-name><tp:taxon-name-part taxon-name-part-type="genus" reg="Ophryosporus">Ophryosporus</tp:taxon-name-part><tp:taxon-name-part taxon-name-part-type="species" reg="triangularis">triangularis</tp:taxon-name-part></tp:taxon-name></italic> Meyen, <italic><tp:taxon-name><tp:taxon-name-part taxon-name-part-type="genus" reg="Plumbago">Plumbago</tp:taxon-name-part><tp:taxon-name-part taxon-name-part-type="species" reg="caerulea">caerulea</tp:taxon-name-part></tp:taxon-name></italic> Kunth, <italic><tp:taxon-name><tp:taxon-name-part taxon-name-part-type="genus" reg="Polyachyrus">Polyachyrus</tp:taxon-name-part><tp:taxon-name-part taxon-name-part-type="species" reg="poeppigii">poeppigii</tp:taxon-name-part></tp:taxon-name></italic> Kuntze ex Less., <italic><tp:taxon-name><tp:taxon-name-part taxon-name-part-type="genus" reg="Puya">Puya</tp:taxon-name-part><tp:taxon-name-part taxon-name-part-type="species" reg="venusta">venusta</tp:taxon-name-part></tp:taxon-name></italic> Phil., <tp:taxon-name><tp:taxon-name-part taxon-name-part-type="genus" reg="Sicyos">Sicyos</tp:taxon-name-part><tp:taxon-name-part taxon-name-part-type="species" reg="baderoa">baderoa</tp:taxon-name-part></tp:taxon-name> Hook. &amp; Arn. <tp:taxon-name><tp:taxon-name-part taxon-name-part-type="genus" reg="Sicyos"/><tp:taxon-name-part taxon-name-part-type="species" reg="baderoa"/><tp:taxon-name-part taxon-name-part-type="infraspecific-rank">var.</tp:taxon-name-part><tp:taxon-name-part taxon-name-part-type="variety" reg="baderoa">baderoa</tp:taxon-name-part></tp:taxon-name>, <italic><tp:taxon-name><tp:taxon-name-part taxon-name-part-type="genus" reg="Solanum">Solanum</tp:taxon-name-part><tp:taxon-name-part taxon-name-part-type="species" reg="pinnatum">pinnatum</tp:taxon-name-part></tp:taxon-name></italic> Cav., <italic><tp:taxon-name><tp:taxon-name-part taxon-name-part-type="genus" reg="Stachys">Stachys</tp:taxon-name-part><tp:taxon-name-part taxon-name-part-type="species" reg="pannosa">pannosa</tp:taxon-name-part></tp:taxon-name></italic> Phil., In Chungungo it grows on a rocky cliff facing the ocean, together with <italic><tp:taxon-name><tp:taxon-name-part taxon-name-part-type="genus" reg="Nolana">Nolana</tp:taxon-name-part><tp:taxon-name-part taxon-name-part-type="species" reg="crassulifolia">crassulifolia</tp:taxon-name-part></tp:taxon-name></italic> Poepp. and <italic><tp:taxon-name><tp:taxon-name-part taxon-name-part-type="genus" reg="Nicotiana">N.</tp:taxon-name-part><tp:taxon-name-part taxon-name-part-type="species" reg="sedifolia">sedifolia</tp:taxon-name-part></tp:taxon-name></italic> Poepp and surrounded by a scrub of <italic><tp:taxon-name><tp:taxon-name-part taxon-name-part-type="genus" reg="Balbisia">Balbisia</tp:taxon-name-part><tp:taxon-name-part taxon-name-part-type="species" reg="peduncularis">peduncularis</tp:taxon-name-part></tp:taxon-name></italic> (Lindl.) D. Don, <italic><tp:taxon-name><tp:taxon-name-part taxon-name-part-type="genus" reg="Heliotropium">Heliotropium</tp:taxon-name-part><tp:taxon-name-part taxon-name-part-type="species" reg="stenophyllum">stenophyllum</tp:taxon-name-part></tp:taxon-name></italic> Hook. &amp; Arn., and <italic><tp:taxon-name><tp:taxon-name-part taxon-name-part-type="genus" reg="Oxalis">Oxalis</tp:taxon-name-part><tp:taxon-name-part taxon-name-part-type="species" reg="virgosa">virgosa</tp:taxon-name-part></tp:taxon-name></italic> Molina.</p></tp:treatment-sec><tp:treatment-sec sec-type="phenology" id="SECID0EXNAG"><title>Phenology.</title><p><italic><tp:taxon-name><tp:taxon-name-part taxon-name-part-type="genus" reg="Nicotiana">Nicotiana</tp:taxon-name-part><tp:taxon-name-part taxon-name-part-type="species" reg="rupicola">rupicola</tp:taxon-name-part></tp:taxon-name></italic> was found flowering and fruiting in November.</p></tp:treatment-sec><tp:treatment-sec sec-type="etymology" id="SECID0EIOAG"><title>Etymology.</title><p>The specific epithet derives from the Latin <italic>rupes</italic> (rock), and <italic>cola</italic> (dweller), alluding to rocky habitat of this species.</p></tp:treatment-sec><tp:treatment-sec sec-type="material" id="SECID0ESOAG"><title>Additional specimens examined (paratypes).</title><p>Chile. Región de Coquimbo. Prov. Elqui, Comuna La Higuera, costa al Norte de Chungungo, 7 November 2006 (fl), <italic>N. García 3085</italic> (EIF).</p></tp:treatment-sec><tp:treatment-sec sec-type="conservation status" id="SECID0E1OAG"><title>Conservation status.</title><p><italic><tp:taxon-name><tp:taxon-name-part taxon-name-part-type="genus" reg="Nicotiana">Nicotiana</tp:taxon-name-part><tp:taxon-name-part taxon-name-part-type="species" reg="rupicola">rupicola</tp:taxon-name-part></tp:taxon-name></italic> can be considered as Critically Endangered (<abbrev xmlns:xlink="http://www.w3.org/1999/xlink" xlink:title="critically endangered" id="ABBRID0ELPAG" xlink:type="simple">CR</abbrev>) under the IUCN categories and criteria B1ab(iii); D. The criterion B1 was selected because its extent of occurrence is &lt; 100 km<sup>2</sup> (8 km<sup>2</sup>). The criterion “a” was selected because the distribution is highly fragmented. The criterion “b(iii)” was selected because there is a projected decline in the area, extent and quality of habitat. This area is constantly threatened by the expansion of urbanization that is affecting central-north coastal Chile. One of the locations is currently found at less than 300 m from the residential area of Coquimbo and the habitat is being altered by numerous and increasing amounts of formal and informal paths and human activity (camping, garbage, etc.). Moreover, mining activities within the extent of occurrence, especially Minera Dominga, which pretends to settle between the two known localities, will more likely affect possible unknown populations and the quality of the habitat. The criterion D was selected because we observed less than 50 individuals around the two known localities.</p></tp:treatment-sec><tp:treatment-sec><!--Section generated to contain objects referenced in tp:taxon-treatment.--><fig id="F3" position="float" orientation="portrait"><object-id xmlns:xlink="http://www.w3.org/1999/xlink" content-type="doi" xlink:type="simple">10.3897/phytokeys.188.73370.figure3</object-id><object-id xmlns:xlink="http://www.w3.org/1999/xlink" content-type="arpha" xlink:type="simple">1AB18726-1603-57AC-81CF-23BF22EC817E</object-id><label>Figure 3.</label><caption><p>Indumentum of the leaves <bold>A, B</bold><italic><tp:taxon-name><tp:taxon-name-part taxon-name-part-type="genus" reg="Nicotiana">Nicotiana</tp:taxon-name-part><tp:taxon-name-part taxon-name-part-type="species" reg="rupicola">rupicola</tp:taxon-name-part></tp:taxon-name></italic> with glandular hairs <italic>(N. Lavandero 1011)</italic><bold>C, D</bold><italic><tp:taxon-name><tp:taxon-name-part taxon-name-part-type="genus" reg="Nicotiana">Nicotiana</tp:taxon-name-part><tp:taxon-name-part taxon-name-part-type="species" reg="knightiana">knightiana</tp:taxon-name-part></tp:taxon-name></italic> with eglandular hairs (<italic>L. Santilli 210323)</italic>.</p></caption><graphic xmlns:xlink="http://www.w3.org/1999/xlink" xlink:href="phytokeys-188-083-g003.jpg" position="float" orientation="portrait" xlink:type="simple" id="oo_635293.jpg"><uri content-type="original_file" xlink:type="simple">https://binary.pensoft.net/fig/635293</uri></graphic></fig><fig id="F4" position="float" orientation="portrait"><object-id xmlns:xlink="http://www.w3.org/1999/xlink" content-type="doi" xlink:type="simple">10.3897/phytokeys.188.73370.figure4</object-id><object-id xmlns:xlink="http://www.w3.org/1999/xlink" content-type="arpha" xlink:type="simple">89CB6B07-E591-5D99-A2CE-45AE8C4AB9F6</object-id><label>Figure 4.</label><caption><p><italic><tp:taxon-name><tp:taxon-name-part taxon-name-part-type="genus" reg="Nicotiana">Nicotiana</tp:taxon-name-part><tp:taxon-name-part taxon-name-part-type="species" reg="rupicola">rupicola</tp:taxon-name-part></tp:taxon-name> (N. Lavandero 1011)</italic><bold>A</bold> habitat <bold>B</bold> habit <bold>C</bold> inflorescence <bold>D</bold> adaxial and abaxial side of a leaf <bold>E</bold> frontal view of a flower showing limb area <bold>F</bold> detail of indumentum <bold>G</bold> lateral view of a flower. Scale bars: 1 cm.</p></caption><graphic xmlns:xlink="http://www.w3.org/1999/xlink" xlink:href="phytokeys-188-083-g004.jpg" position="float" orientation="portrait" xlink:type="simple" id="oo_635294.jpg"><uri content-type="original_file" xlink:type="simple">https://binary.pensoft.net/fig/635294</uri></graphic></fig><fig id="F8" position="float" orientation="portrait"><object-id xmlns:xlink="http://www.w3.org/1999/xlink" content-type="doi" xlink:type="simple">10.3897/phytokeys.188.73370.figure8</object-id><object-id xmlns:xlink="http://www.w3.org/1999/xlink" content-type="arpha" xlink:type="simple">F06462F0-81A7-5372-A65B-9F18D6FEC800</object-id><label>Figure 8.</label><caption><p>Illustration of <italic><tp:taxon-name><tp:taxon-name-part taxon-name-part-type="genus" reg="Nicotiana">Nicotiana</tp:taxon-name-part><tp:taxon-name-part taxon-name-part-type="species" reg="rupicola">rupicola</tp:taxon-name-part></tp:taxon-name></italic><bold>A</bold> entire branch <bold>B</bold> frontal view of a flower <bold>C</bold> lateral view of a flower <bold>D</bold> schematic drawing of a longitudinal section of a flower <bold>E</bold> seed. Scales: 2 cm (<bold>A</bold>); 1 cm (<bold>C, D</bold>); 0.5 mm (<bold>E</bold>). <italic>N. Lavandero</italic> 1011 (SGO, EIF, CONC).</p></caption><graphic xmlns:xlink="http://www.w3.org/1999/xlink" xlink:href="phytokeys-188-083-g008.jpg" position="float" orientation="portrait" xlink:type="simple" id="oo_635298.jpg"><uri content-type="original_file" xlink:type="simple">https://binary.pensoft.net/fig/635298</uri></graphic></fig><fig id="F1" position="float" orientation="portrait"><object-id xmlns:xlink="http://www.w3.org/1999/xlink" content-type="doi" xlink:type="simple">10.3897/phytokeys.188.73370.figure1</object-id><object-id xmlns:xlink="http://www.w3.org/1999/xlink" content-type="arpha" xlink:type="simple">C46C3B6E-01BE-55CB-83CD-4507A400CD62</object-id><label>Figure 1.</label><caption><p>Distribution map of known locations of <italic><tp:taxon-name><tp:taxon-name-part taxon-name-part-type="genus" reg="Nicotiana">Nicotiana</tp:taxon-name-part><tp:taxon-name-part taxon-name-part-type="species" reg="knightiana">knightiana</tp:taxon-name-part></tp:taxon-name></italic> (triangles) and <italic><tp:taxon-name><tp:taxon-name-part taxon-name-part-type="genus" reg="Nicotiana">Nicotiana</tp:taxon-name-part><tp:taxon-name-part taxon-name-part-type="species" reg="rupicola">rupicola</tp:taxon-name-part></tp:taxon-name></italic> (circles) in Chile. Service Layer Credits: Esri, DigitalGlobe, GeoEye, Earthstar Geographics, CNES/Airbus DS, USDA, USGS, AeroGRID, IGN, and the GIS User Community.</p></caption><graphic xmlns:xlink="http://www.w3.org/1999/xlink" xlink:href="phytokeys-188-083-g001.jpg" position="float" orientation="portrait" xlink:type="simple" id="oo_635291.jpg"><uri content-type="original_file" xlink:type="simple">https://binary.pensoft.net/fig/635291</uri></graphic></fig></tp:treatment-sec></tp:taxon-treatment>
