# Supplementary material for: ﻿Nicotianarupicola sp. nov. and Nicotianaknightiana (sect.Paniculatae, Solanaceae), a new endemic and a new record for the flora of Chile
Source: PhytoKeys. 2022 Jan 18;188:83–103. doi: 10.3897/phytokeys.188.73370 (PMC8789758; doi:10.3897/phytokeys.188.73370)
Supplement: Supplementary material 1 — GenBank accession numbers [file phytokeys-188-083-s001.xlsx]

## Sheet: Foglio3
	Table S1 GenBank accession numbers for the trnL-trnF, trnS-trn-G, matK and ndhF sequences used in this study. GenBank accessions in bold are new to this study.
	Taxon	Reference	trnL-trnF	trnS-trnG	matK	ndhF
	Nicotiana acaulis Speg.	Clarkson et al. 2004	AJ577422	AJ584973	AB039985	AJ585918
	Nicotiana acuminata (Graham) Hook.	Clarkson et al. 2004	AJ577428	AJ584979	AJ585849	AJ585924
	Nicotiana africana Merxm.	Clarkson et al. 2004	AJ577448	AJ585022	AJ585881	AJ585943
	Nicotiana alata Link and Otto	Clarkson et al. 2004	AJ577436	AJ584987	AB040000	AJ585932
	Nicotiana amplexicaulis N.T. Burb.	Clarkson et al. 2004	AJ577444	AJ584995	AB040019	AJ585940
	Nicotiana arentsii Goodsp.	Clarkson et al. 2004	AJ577415	AJ584966	AJ585844	AJ585911
	Nicotiana attenuata Torrey ex S. Wats.	Clarkson et al. 2004	AJ577401	AJ584953	AJ585837	AJ585898
	Nicotiana benavidesii Goodsp.	Clarkson et al. 2004	AJ577402	AJ584954	AB039991	AJ585899
	Nicotiana bonariensis Lehm.	Clarkson et al. 2004	AJ577434	AJ584985	AB039986	AJ585930
	Nicotiana cavicola N.T.Burb	Clarkson et al. 2004	AJ577442	AJ584993	AB040016	AJ585938
	Nicotiana clevelandii A. Gray	Clarkson et al. 2004	AJ577429	AJ584980	AJ585850	AJ585925
	Nicotiana cordifolia Phil.	Clarkson et al. 2004	AJ577430	AJ584981	AJ585851	AJ585926
	Nicotiana corymbosa J. Remy	Clarkson et al. 2004	AJ577431	AJ584982	AJ585852	AJ585927
	Nicotiana debneyi Domin	Clarkson et al. 2004	AJ577403	AJ584955	AB040017	AJ585900
	Nicotiana x digluta	Clarkson et al. 2004	AJ577432	AJ584983	AJ585853	AJ585928
	Nicotiana exigua H.-M. Wheeler	Clarkson et al. 2004	AJ577445	AJ584996	AJ585856	AJ585941
	Nicotiana forgetiana Hemsl.	Clarkson et al. 2004	AJ577400	AJ584952	AB040001	AJ585897
	Nicotiana glauca Graham	Clarkson et al. 2004	AJ577414	AJ584965	AB039987	AJ585910
	Nicotiana glutinosa L.	Clarkson et al. 2004	AJ577404	AJ584956	AB039995	AJ585901
	Nicotiana goodspeedii H.-M.Wheeler	Clarkson et al. 2004	AJ577457	AJ585031	AJ585890	AJ585951
	Nicotiana gossei Domin	Clarkson et al. 2004	AY098700	—	AB040018	AY098727
	Nicotiana kawakamii Y. Oyashi	Clarkson et al. 2004	AJ577416	AJ584967	AJ585845	AJ585912
	Nicotiana knightiana Goodsp.	Clarkson et al. 2004	AJ577417	AJ584968	AB039989	AJ585913
	Nicotiana knightiana Goodsp.	Present study	MZ823079	MZ823080	MZ823077	MZ823078
	Nicotiana langsdorfii Weinm.	Clarkson et al. 2004	AJ577440	AJ584991	AB039999	AJ585936
	Nicotiana linearis Phil.	Clarkson et al. 2004	AJ577405	AJ584957	AB040011	AJ585902
	Nicotiana longiflora Cav.	Clarkson et al. 2004	AJ577399	AJ584951	AB040002	AJ585896
	Nicotiana maritime H.-M. Wheeler	Clarkson et al. 2004	AJ577451	AJ585025	AJ585884	AJ585945
	Nicotiana megalosiphon Van Heurck and Mull.Arg.	Clarkson et al. 2004	AJ577443	AJ584994	AJ585855	AJ585939
	Nicotiana miersii J. Remy	Clarkson et al. 2004	AJ577423	AJ584974	AJ585848	AJ585919
	Nicotiana nesophila I.M.Johnst.	Clarkson et al. 2004	AJ577441	AJ584992	AJ585854	AJ585937
	Nicotiana noctiflora Hook.	Clarkson et al. 2004	AJ577424	AJ584975	AB040006	AJ585920
	Nicotiana nudicaulis S.Wats.	Clarkson et al. 2004	AJ577412	AJ584964	AB040013	AJ585909
	Nicotiana obtusifolia M. Martens and Galeotii	Clarkson et al. 2004	AJ577438	AJ584989	AB039997	AJ585934
	Nicotiana occidentalis H.-M. Wheeler	Clarkson et al. 2004	AJ577456	AJ585030	AJ585889	AJ585950
	Nicotiana otophora Griseb.	Clarkson et al. 2004	AJ577418	AJ584969	AJ585846	AJ585914
	Nicotiana palmeri A.Gray	Clarkson et al. 2004	AJ577406	AJ584958	AJ585838	AJ585903
	Nicotiana paniculata L.	Clarkson et al. 2004	AJ577398	AJ584950	AB039988	AJ585895
	Nicotiana pauciflora J. Remy	Clarkson et al. 2004	AJ577407	AJ584959	AJ585839	AJ585904
	Nicotiana petunioides (Griseb.) Millán	Clarkson et al. 2004	AJ577425	AJ584976	AB040008	AJ585921
	Nicotiana plumbaginifolia Viv.	Clarkson et al. 2004	AJ577397	AJ584949	AB040003	AJ585894
	Nicotiana quadrivalvis Pursh	Clarkson et al. 2004	AJ577437	AJ584988	AB040012	AJ585933
	Nicotiana raimondii J.F.Macbr.	Clarkson et al. 2004	AJ577408	AJ584960	AJ585840	AJ585905
	Nicotiana repanda Willd.	Clarkson et al. 2004	AJ577427	AJ584978	AB040004	AJ585923
	Nicotiana rosulata (S.Moore) Domin	Clarkson et al. 2004	AJ577452	AJ585026	AJ585885	AJ585946
	Nicotiana rotundifolia Lindl.	Clarkson et al. 2004	AJ577453	AJ585027	AJ585886	AJ585947
	Nicotiana rupicola L Santilli, C.DeSchrevel, N.Lavandero & P.Dandois	Present study	MZ823075	MZ823076	MZ823073	MZ823074
	Nicotiana rustica L.	Clarkson et al. 2004	AJ577439	AJ584990	AB039992	AJ585935
	Nicotiana x sanderae	Clarkson et al. 2004	AJ577409	AJ584961	AJ585841	AJ585906
	Nicotiana solanifolia Walp.	Clarkson et al. 2004	AJ577433	AJ584984	AB039990	AJ585929
	Nicotiana stocktonii Brandegee	Clarkson et al. 2004	AJ577426	AJ584977	AB040005	AJ585922
	Nicotiana suaveolens Lehm.	Clarkson et al. 2004	AJ577410	AJ584962	AJ585842	AJ585907
	Nicotiana sylvestris Speg. and Comes	Clarkson et al. 2004	AJ577396	AJ584948	AB039998	AJ585893
	Nicotiana tabacum L. "Big Cuban"	Clarkson et al. 2004	AJ577435	AJ584986	Z00044	AJ585931
	Nicotiana thyrsiflora Goodsp.	Clarkson et al. 2004	AJ577455	AJ585029	AJ585888	AJ585949
	Nicotiana tomentosa Ruiz Ruiz and Pav.	Clarkson et al. 2004	AJ577421	AJ584972	AB039993	AJ585917
	Nicotiana tomentosiformis Goodsp.	Clarkson et al. 2004	AJ577420	AJ584971	AJ585847	AJ585916
	Nicotiana undulata Ruiz and Pav.	Clarkson et al. 2004	AJ577419	AJ584970	AB039996	AJ585915
	Nicotiana velutina H.-M. Wheeler	Clarkson et al. 2004	AJ577454	AJ585028	AJ585887	AJ585948
	Nicotiana wigandioides Koch and Fintelm.	Clarkson et al. 2004	AJ577411	AJ584963	AJ585843	AJ585908
	Symonanthus aromaticus (C.A.Gardner) Haegi	Clarkson et al. 2004	AY098693	AJ585019	AJ585878	AY098723
	Mandragora officinarum L.	Clarkson et al. 2004	AJ577450	AJ585024	AJ585883	U08922
